# Supplementary material for: Negative Mood Is Associated with Diet and Dietary Antioxidants in University Students During the Menstrual Cycle: A Cross-Sectional Study from Guangzhou, China
Source: Antioxidants (Basel). 2019 Dec 26;9(1):23. doi: 10.3390/antiox9010023 (PMC7023165; doi:10.3390/antiox9010023)
Supplement: Supplementary file 1 [file antioxidants-09-00023-s001.zip]

Archive with 3 entries (2 files):
- supplementary/
- supplementary/Supplementary Table 1.pdf
- supplementary/Supplementary Table 2.pdf
